# Supplementary material for: Ethylene enhances resistance to cucumber green mottle mosaic virus via the ClWRKY70-ClACO5 module in watermelon plants
Source: Front Plant Sci. 2024 Jan 11;14:1332037. doi: 10.3389/fpls.2023.1332037 (PMC10808359; doi:10.3389/fpls.2023.1332037)
Supplement: Supplementary file 1 [file Table_1.xlsx]

## Sheet: Sheet1
Table S1. ClACO5 Promoter Analysis in NEWPLACE.
Sat Oct 8 22:50:34 JST 2022
>Cla97Chr07 Cla97Chr07:31866699..31868699
AGAAAAAAAGACCAATGTGTTAAGGGTAGATGAAAATCAATTCAACATAAAAGGCAGCTGCGAAGTTACAAAACCTATCTCGTCACTGTAATACCTGCTTGCCCCTGCTTGCACACAAACTCTTGAAGGTTGGAAGCTCGAAACTCCTGCAAATTAGTAATTCCTAGAGCAAAGCAAATGGAATCTAGAATGTTGGACTTTCCAGAAGCGTTTAGCCCAGTAATTGCATTGAAGTGAGGATTGAAACCCGGAACAACAATCCGTCGTCGCGTAGGATTTGAACCCCTCCCGAAAAAAAAAGAATAATCTAGTGAGTTACCAGACCACACCAAGTTTTACCCAAAACCTTCTATCCAACCCTGCATTACAGAGCACGCTCCCCACTCTCACATCTGATTT…
RESULTS OF YOUR SIGNAL SCAN SEARCH REQUEST
This result is the output of the new signal scan program which was completely rewritten
from a scratch by Akio Miyao ($Id: 649.pl,v 1.11 2016/04/20 08:43:39 miyao Exp $).
The original program of signal scan was reported in
Prestridge, D.S. (1991) SIGNAL SCAN: A computer program that scans DNA sequences for
eukaryotic transcriptional elements. CABIOS 7, 203-206.
>Cla97Chr07 Cla97Chr07:31866699..31868699
2069 base pairs
(+) = Current Strand
(-) = Opposite Strand
1 AGAAAAAAAGACCAATGTGTTAAGGGTAGATGAAAATCAATTCAACATAA
(+) POLLEN1LELAT52 S000245 1 AGAAA
(+) GT1CONSENSUS S000198 2 GRWAAW
(+) GT1GMSCAM4 S000453 2 GAAAAA
(+) DOFCOREZM S000265 7 AAAG
(+) CCAATBOX1 S000030 12 CCAAT
(+) LEAFYATAG S000432 12 CCAATGT
(+) CAATBOX1 S000028 13 CAAT
(-) EECCRCAH1 S000494 32 GANTTNC
(+) GT1CONSENSUS S000198 32 GRWAAW
(-) ARR1AT S000454 35 NGATT
(+) CAATBOX1 S000028 38 CAAT
(+) RAV1AAT S000314 43 CAACA
(-) PYRIMIDINEBOXOSRAMY1A S000259 49 CCTTTT
(+) DOFCOREZM S000265 50 AAAG
51 AAGGCAGCTGCGAAGTTACAAAACCTATCTCGTCACTGTAATACCTGCTT
(-) EBOXBNNAPA S000144 55 CANNTG
(-) MYCCONSENSUSAT S000407 55 CANNTG
(+) EBOXBNNAPA S000144 55 CANNTG
(+) MYCCONSENSUSAT S000407 55 CANNTG
(-) GATABOX S000039 76 GATA
(-) ASF1MOTIFCAMV S000024 81 TGACG
(-) WRKY71OS S000447 82 TGAC
(-) GTGANTG10 S000378 83 GTGA
(+) CACTFTPPCA1 S000449 84 YACT
101 GCCCCTGCTTGCACACAAACTCTTGAAGGTTGGAAGCTCGAAACTCCTGC
(+) NODCON2GM S000462 120 CTCTT
(+) OSE2ROOTNODULE S000468 120 CTCTT
(-) MYBPZM S000179 128 CCWACC
(-) EECCRCAH1 S000494 140 GANTTNC
(-) INTRONLOWER S000086 146 TGCAGG
151 AAATTAGTAATTCCTAGAGCAAAGCAAATGGAATCTAGAATGTTGGACTT
(-) CACTFTPPCA1 S000449 156 YACT
(-) EECCRCAH1 S000494 157 GANTTNC
(+) DOFCOREZM S000265 171 AAAG
(-) EBOXBNNAPA S000144 175 CANNTG
(-) MYCCONSENSUSAT S000407 175 CANNTG
(+) EBOXBNNAPA S000144 175 CANNTG
(+) MYCCONSENSUSAT S000407 175 CANNTG
(-) ARR1AT S000454 182 NGATT
(-) RAV1AAT S000314 191 CAACA
(+) EECCRCAH1 S000494 196 GANTTNC
(-) DOFCOREZM S000265 198 AAAG
201 TCCAGAAGCGTTTAGCCCAGTAATTGCATTGAAGTGAGGATTGAAACCCG
(-) SITEIIATCYTC S000474 214 TGGGCY
(-) CACTFTPPCA1 S000449 219 YACT
(-) CAATBOX1 S000028 223 CAAT
(-) CAATBOX1 S000028 228 CAAT
(-) INRNTPSADB S000395 231 YTCANTYY
(-) CACTFTPPCA1 S000449 233 YACT
(+) GTGANTG10 S000378 234 GTGA
(-) INRNTPSADB S000395 238 YTCANTYY
(+) ARR1AT S000454 238 NGATT
(-) CAATBOX1 S000028 240 CAAT
251 GAACAACAATCCGTCGTCGCGTAGGATTTGAACCCCTCCCGAAAAAAAAA
(+) RAV1AAT S000314 254 CAACA
(+) CAATBOX1 S000028 257 CAAT
(-) ARR1AT S000454 258 NGATT
(+) HEXAMERATH4 S000146 261 CCGTCG
(-) CGACGOSAMY3 S000205 262 CGACG
(-) CGACGOSAMY3 S000205 265 CGACG
(+) ARR1AT S000454 274 NGATT
(+) LTRE1HVBLT49 S000250 289 CCGAAA
(+) GT1CONSENSUS S000198 291 GRWAAW
(+) GT1GMSCAM4 S000453 291 GAAAAA
(+) DOFCOREZM S000265 298 AAAG
(-) -10PEHVPSBD S000392 300 TATTCT
301 GAATAATCTAGTGAGTTACCAGACCACACCAAGTTTTACCCAAAACCTTC
(+) POLASIG3 S000088 302 AATAAT
(-) ARR1AT S000454 305 NGATT
(-) CACTFTPPCA1 S000449 310 YACT
(+) GTGANTG10 S000378 311 GTGA
(+) EECCRCAH1 S000494 313 GANTTNC
(-) GT1CONSENSUS S000198 335 GRWAAW
(-) BOXIINTPATPB S000296 348 ATAGAA
351 TATCCAACCCTGCATTACAGAGCACGCTCCCCACTCTCACATCTGATTTA
(-) GATABOX S000039 351 GATA
(-) MYBST1 S000180 351 GGATA
(+) TATCCAOSAMY S000403 351 TATCCA
(+) MYBPZM S000179 354 CCWACC
(-) INTRONLOWER S000086 359 TGCAGG
(+) CACTFTPPCA1 S000449 382 YACT
(-) GTGANTG10 S000378 387 GTGA
(-) EBOXBNNAPA S000144 390 CANNTG
(-) MYCCONSENSUSAT S000407 390 CANNTG
(+) EBOXBNNAPA S000144 390 CANNTG
(+) MYCCONSENSUSAT S000407 390 CANNTG
(+) ARR1AT S000454 394 NGATT
(-) TATABOX2 S000109 396 TATAAAT
401 TACGTTTTGCATTCTCATTAAGTTTTGAATATTTATGATGATAGACATTC
(-) ACGTATERD1 S000415 402 ACGT
(+) ACGTATERD1 S000415 402 ACGT
(-) ROOTMOTIFTAPOX1 S000098 428 ATATT
(+) ROOTMOTIFTAPOX1 S000098 429 ATATT
(+) GATABOX S000039 440 GATA
451 CCTTTAGCTTTACAAAATTATTGAACTTACACCCACATCATTCCAAACCG
(-) DOFCOREZM S000265 452 AAAG
(-) TAAAGSTKST1 S000387 452 TAAAG
(-) -300CORE S000001 458 TGTAAAG
(-) DOFCOREZM S000265 458 AAAG
(-) TAAAGSTKST1 S000387 458 TAAAG
(-) POLASIG3 S000088 467 AATAAT
(-) CAATBOX1 S000028 470 CAAT
(-) MYB2CONSENSUSAT S000409 498 YAACKG
(-) MYBCOREATCYCB1 S000502 498 AACGG
(+) MYBCORE S000176 498 CNGTTR
501 TTAGCAGTTTGCTGCCTTTTGATCGTCTTTCCCGTCTCAAGGTCTTCCAC
(+) PYRIMIDINEBOXOSRAMY1A S000259 515 CCTTTT
(-) DOFCOREZM S000265 516 AAAG
(-) DOFCOREZM S000265 527 AAAG
(-) SURECOREATSULTR11 S000499 534 GAGAC
(+) CACTFTPPCA1 S000449 548 YACT
551 TCGAAATTTTGGAAGCTTTCACGCTTATGGTTCATCATACATGCCAAAGT
(-) DOFCOREZM S000265 566 AAAG
(-) GTGANTG10 S000378 569 GTGA
(-) TBOXATGAPB S000383 595 ACTTTG
(+) DOFCOREZM S000265 596 AAAG
601 TATTGTGATCAATTAAAATACATGTTGCCTCTAATAGACTCAACTTTGGA
(-) CAATBOX1 S000028 602 CAAT
(+) GTGANTG10 S000378 605 GTGA
(+) CAATBOX1 S000028 610 CAAT
(+) POLASIG2 S000081 611 AATTAAA
(-) RAV1AAT S000314 623 CAACA
(-) CPBCSPOR S000491 631 TATTAG
(+) TBOXATGAPB S000383 643 ACTTTG
(-) DOFCOREZM S000265 644 AAAG
(+) DOFCOREZM S000265 650 AAAG
651 AAGACCTAGACAATTTGAATGGATGTAATTAAGTGTCCTACGGTGAACAC
(+) CAATBOX1 S000028 661 CAAT
(-) CACTFTPPCA1 S000449 682 YACT
(+) GTGANTG10 S000378 693 GTGA
701 CCTTGGGAACTCGATGCGATGAAACTTCCCACACACCTCTCAGACCCCTT
(-) EECCRCAH1 S000494 706 GANTTNC
751 GTAAACATGCATGATTTCACTTTTACCTTTAAAACTACAACCCTTGCAAT
(-) RYREPEATVFLEB4 S000102 756 CATGCATG
(+) RYREPEATLEGUMINBOX S000100 756 CATGCAY
(+) RYREPEATVFLEB4 S000102 756 CATGCATG
(+) RYREPEATGMGY2 S000105 756 CATGCAT
(+) RYREPEATBNNAPA S000264 756 CATGCA
(-) RYREPEATLEGUMINBOX S000100 757 CATGCAY
(-) RYREPEATGMGY2 S000105 757 CATGCAT
(-) RYREPEATBNNAPA S000264 758 CATGCA
(+) ARR1AT S000454 762 NGATT
(+) INRNTPSADB S000395 766 YTCANTYY
(-) GTGANTG10 S000378 767 GTGA
(+) CACTFTPPCA1 S000449 768 YACT
(-) DOFCOREZM S000265 770 AAAG
(-) GT1CONSENSUS S000198 772 GRWAAW
(-) DOFCOREZM S000265 777 AAAG
(-) TAAAGSTKST1 S000387 777 TAAAG
(-) EBOXBNNAPA S000144 797 CANNTG
(-) MYCCONSENSUSAT S000407 797 CANNTG
(+) CAATBOX1 S000028 797 CAAT
(+) EBOXBNNAPA S000144 797 CANNTG
(+) MYCCONSENSUSAT S000407 797 CANNTG
(-) CAATBOX1 S000028 799 CAAT
801 TGAGCACACTTTAACATATCAAGCTTTTCATTATTAATGGAACATGTCTA
(+) CACTFTPPCA1 S000449 807 YACT
(-) CEREGLUBOX1PSLEGA S000032 808 TGTTAAAGT
(+) NTBBF1ARROLB S000273 808 ACTTTA
(-) DOFCOREZM S000265 809 AAAG
(-) TAAAGSTKST1 S000387 809 TAAAG
(-) GATABOX S000039 817 GATA
(-) DOFCOREZM S000265 824 AAAG
(-) POLASIG3 S000088 830 AATAAT
(+) TATABOX3 S000110 832 TATTAAT
(+) WUSATAg S000433 834 TTAATGG
851 ACCTCATCCAAGGTGTGGAAGACACCATCATGTTTTTTGTATTAGGGCCG
(+) CPBCSPOR S000491 890 TATTAG
(+) SORLIP2AT S000483 895 GGGCC
901 AGCCTATTCCAACTATCTTGCACATAATANCTATTAGGCATACTAACATT
(-) GATABOX S000039 914 GATA
(+) CPBCSPOR S000491 932 TATTAG
(+) CACTFTPPCA1 S000449 941 YACT
951 CCCTCTTTTGATACGTTGAAAACCACTCTTTGTCCACTCTTTGTCCGGGC
(+) NODCON2GM S000462 953 CTCTT
(+) OSE2ROOTNODULE S000468 953 CTCTT
(-) DOFCOREZM S000265 955 AAAG
(+) GATABOX S000039 960 GATA
(-) ACGTATERD1 S000415 963 ACGT
(+) ACGTATERD1 S000415 963 ACGT
(+) MYB1AT S000408 970 WAACCA
(+) CACTFTPPCA1 S000449 974 YACT
(+) NODCON2GM S000462 976 CTCTT
(+) OSE2ROOTNODULE S000468 976 CTCTT
(-) DOFCOREZM S000265 978 AAAG
(+) CACTFTPPCA1 S000449 985 YACT
(+) NODCON2GM S000462 987 CTCTT
(+) OSE2ROOTNODULE S000468 987 CTCTT
(-) DOFCOREZM S000265 989 AAAG
1001 ACACATGATAAGACGCTCCATAATTAAGAACCCACACATCATCATAATGA
(+) DPBFCOREDCDC3 S000292 1001 ACACNNG
(-) EBOXBNNAPA S000144 1002 CANNTG
(-) MYCCONSENSUSAT S000407 1002 CANNTG
(-) MYCATERD1 S000413 1002 CATGTG
(+) EBOXBNNAPA S000144 1002 CANNTG
(+) MYCATRD22 S000174 1002 CACATG
(+) MYCCONSENSUSAT S000407 1002 CANNTG
(+) GATABOX S000039 1007 GATA
(+) IBOX S000124 1007 GATAAG
(+) IBOXCORE S000199 1007 GATAA
(+) IBOXCORENT S000424 1007 GATAAGR
(-) CARGCW8GAT S000431 1019 CWWWWWWWWG
(+) CARGCW8GAT S000431 1019 CWWWWWWWWG
(+) SEF3MOTIFGM S000115 1029 AACCCA
(-) CCA1ATLHCB1 S000149 1050 AAMAATCT
(+) ARR1AT S000454 1050 NGATT
1051 GATTGTTCATTTACAGCAAAATGAGATCGAATGAGCCTTCTCCTTTAGAG
(-) CAATBOX1 S000028 1052 CAAT
(-) INRNTPSADB S000395 1068 YTCANTYY
(-) DOFCOREZM S000265 1093 AAAG
(-) TAAAGSTKST1 S000387 1093 TAAAG
1101 TTTTCCATTCTTTGTCATCCGCGACTACCTTCTTTCGACTTATCAGCCAA
(-) GT1CONSENSUS S000198 1101 GRWAAW
(-) XYLAT S000510 1108 ACAAAGAA
(-) DOFCOREZM S000265 1110 AAAG
(+) BIHD1OS S000498 1113 TGTCA
(-) WRKY71OS S000447 1114 TGAC
(-) DOFCOREZM S000265 1132 AAAG
(-) IBOX S000124 1139 GATAAG
(-) IBOXCORE S000199 1140 GATAA
(-) GATABOX S000039 1141 GATA
(+) CCAATBOX1 S000030 1147 CCAAT
(+) CAATBOX1 S000028 1148 CAAT
1151 TGGACGCCCATAGTTCTTGTTGCTTCAGTAGTAATCACATTTTGATCTGC
(-) RAV1AAT S000314 1168 CAACA
(-) CACTFTPPCA1 S000449 1177 YACT
(-) CACTFTPPCA1 S000449 1180 YACT
(-) ARR1AT S000454 1183 NGATT
(-) GTGANTG10 S000378 1185 GTGA
1201 CATAAACAAAAATTGTTCCTCCCTATAAATTTCTTGATTTTCATGTTTAC
(+) ANAERO1CONSENSUS S000477 1204 AAACAAA
(-) SEF4MOTIFGM7S S000103 1207 RTTTTTR
(-) CAATBOX1 S000028 1212 CAAT
(+) TATABOX2 S000109 1224 TATAAAT
(-) POLLEN1LELAT52 S000245 1230 AGAAA
(+) ARR1AT S000454 1235 NGATT
(+) EECCRCAH1 S000494 1236 GANTTNC
(-) GT1CONSENSUS S000198 1237 GRWAAW
1251 GACAAACATCTTTNGTATGTCTAATAGATGTTAAGTTCCAAGCATTAACG
(-) NODCON1GM S000461 1258 AAAGAT
(-) OSE1ROOTNODULE S000467 1258 AAAGAT
(-) DOFCOREZM S000265 1260 AAAG
(-) CPBCSPOR S000491 1271 TATTAG
(+) ARR1AT S000454 1299 NGATT
1301 ATTAGTCTTTGATGCCAAATTGTTAAAAATTGATAATCAAATATAAACAA
(-) DOFCOREZM S000265 1307 AAAG
(-) CAATBOX1 S000028 1319 CAAT
(-) SEF4MOTIFGM7S S000103 1324 RTTTTTR
(-) CAATBOX1 S000028 1329 CAAT
(+) GATABOX S000039 1332 GATA
(+) GT1CONSENSUS S000198 1332 GRWAAW
(+) IBOXCORE S000199 1332 GATAA
(-) ARR1AT S000454 1335 NGATT
(-) ROOTMOTIFTAPOX1 S000098 1340 ATATT
(+) ANAERO1CONSENSUS S000477 1345 AAACAAA
1351 AAAAAATGTAAAGCTAAATAGAATCAATACAAAAATTTACATGATTCACT
(+) -300CORE S000001 1357 TGTAAAG
(+) TAAAGSTKST1 S000387 1359 TAAAG
(+) DOFCOREZM S000265 1360 AAAG
(+) BOXIINTPATPB S000296 1368 ATAGAA
(-) ARR1AT S000454 1372 NGATT
(+) CAATBOX1 S000028 1375 CAAT
(-) SEF4MOTIFGM7S S000103 1380 RTTTTTR
(+) ARR1AT S000454 1392 NGATT
(-) GTGANTG10 S000378 1396 GTGA
(+) CACTFTPPCA1 S000449 1397 YACT
1401 AACAATATATTAGATATGTCCACGATTAGAAAGAATAGTTTATTAGTAGA
(+) CAATBOX1 S000028 1403 CAAT
(-) ROOTMOTIFTAPOX1 S000098 1404 ATATT
(+) ROOTMOTIFTAPOX1 S000098 1407 ATATT
(+) CPBCSPOR S000491 1408 TATTAG
(+) GATABOX S000039 1413 GATA
(+) ARR1AT S000454 1423 NGATT
(+) POLLEN1LELAT52 S000245 1428 AGAAA
(+) DOFCOREZM S000265 1430 AAAG
(-) -10PEHVPSBD S000392 1432 TATTCT
(-) POLASIG1 S000080 1439 AATAAA
(+) CPBCSPOR S000491 1441 TATTAG
(-) CACTFTPPCA1 S000449 1445 YACT
1451 GAGAATTATTTAGATTACAGAGTAGAAGCAGTATTAGAGTTAAAAGAGTT
(-) POLASIG3 S000088 1455 AATAAT
(+) TATABOX5 S000203 1456 TTATTT
(+) ARR1AT S000454 1462 NGATT
(-) CACTFTPPCA1 S000449 1471 YACT
(-) CACTFTPPCA1 S000449 1480 YACT
(+) CPBCSPOR S000491 1482 TATTAG
(+) DOFCOREZM S000265 1493 AAAG
(-) NODCON2GM S000462 1494 CTCTT
(-) OSE2ROOTNODULE S000468 1494 CTCTT
1501 TATACAACACACCACTCTATATTAGGTTTAAGGCAATCCAACAAAACACA
(+) RAV1AAT S000314 1505 CAACA
(+) CACTFTPPCA1 S000449 1513 YACT
(+) ROOTMOTIFTAPOX1 S000098 1519 ATATT
(+) CPBCSPOR S000491 1520 TATTAG
(+) CAATBOX1 S000028 1534 CAAT
(-) ARR1AT S000454 1535 NGATT
(+) RBCSCONSENSUS S000127 1535 AATCCAA
(+) RAV1AAT S000314 1539 CAACA
(+) DOFCOREZM S000265 1550 AAAG
1551 AAGACATTTTTGACTTTTCAATTTCAATCATAAATTTATGTTTGCATTTC
(+) SEF4MOTIFGM7S S000103 1556 RTTTTTR
(+) WBBOXPCWRKY1 S000310 1559 TTTGACY
(+) WBOXATNPR1 S000390 1560 TTGAC
(+) WBOXHVISO1 S000442 1561 TGACT
(+) WRKY71OS S000447 1561 TGAC
(+) WBOXNTERF3 S000457 1561 TGACY
(-) -300ELEMENT S000122 1563 TGHAAARK
(-) DOFCOREZM S000265 1564 AAAG
(+) INRNTPSADB S000395 1567 YTCANTYY
(+) CAATBOX1 S000028 1569 CAAT
(+) CAATBOX1 S000028 1575 CAAT
(-) ARR1AT S000454 1576 NGATT
(-) POLLEN1LELAT52 S000245 1597 AGAAA
1601 TTGCTAAAGTTAAAATTTAATTTTGGGCTATGGGCCCTAATATAGATGTG
(-) NTBBF1ARROLB S000273 1605 ACTTTA
(+) TAAAGSTKST1 S000387 1605 TAAAG
(+) DOFCOREZM S000265 1606 AAAG
(-) POLASIG2 S000081 1616 AATTAAA
(+) SITEIIATCYTC S000474 1624 TGGGCY
(+) SITEIIATCYTC S000474 1631 TGGGCY
(+) SORLIP2AT S000483 1632 GGGCC
(-) SORLIP2AT S000483 1633 GGGCC
(-) CPBCSPOR S000491 1637 TATTAG
(-) ROOTMOTIFTAPOX1 S000098 1639 ATATT
(+) GTGANTG10 S000378 1648 GTGA
(+) ARR1AT S000454 1649 NGATT
1651 ATTTAGTTCGATGATCGCTTAACAATGATGAAAATGAAAATAGAAAAAAA
(+) CAATBOX1 S000028 1673 CAAT
(+) GT1CONSENSUS S000198 1680 GRWAAW
(-) INRNTPSADB S000395 1681 YTCANTYY
(+) GT1CONSENSUS S000198 1686 GRWAAW
(+) SURE1STPAT21 S000186 1689 AATAGAAAA
(+) BOXIINTPATPB S000296 1690 ATAGAA
(+) POLLEN1LELAT52 S000245 1692 AGAAA
(+) GT1CONSENSUS S000198 1693 GRWAAW
(+) GT1GMSCAM4 S000453 1693 GAAAAA
(+) DOFCOREZM S000265 1698 AAAG
1701 GAATGGGTAAATGAAGGGTAAAATAGAAAAACAAAAAATAATAGACTAAA
(+) GT1CONSENSUS S000198 1706 GRWAAW
(+) GT1CONSENSUS S000198 1717 GRWAAW
(+) SURE1STPAT21 S000186 1722 AATAGAAAA
(+) BOXIINTPATPB S000296 1723 ATAGAA
(+) POLLEN1LELAT52 S000245 1725 AGAAA
(+) GT1CONSENSUS S000198 1726 GRWAAW
(+) GT1GMSCAM4 S000453 1726 GAAAAA
(+) ANAERO1CONSENSUS S000477 1729 AAACAAA
(-) TATABOX5 S000203 1736 TTATTT
(+) POLASIG3 S000088 1737 AATAAT
1751 ATGATGAATAAAGAATTTAGAGGAGTGGAGGAGAAAATAGAGAGAGAAAT
(+) POLASIG1 S000080 1757 AATAAA
(+) TAAAGSTKST1 S000387 1759 TAAAG
(+) DOFCOREZM S000265 1760 AAAG
(-) CACTFTPPCA1 S000449 1774 YACT
(+) POLLEN1LELAT52 S000245 1782 AGAAA
(+) GT1CONSENSUS S000198 1783 GRWAAW
(-) CTRMCAMV35S S000460 1789 TCTCTCTCT
(+) POLLEN1LELAT52 S000245 1795 AGAAA
1801 TTAGTTGGATGATACTCATGTTTATGCATGTCACTCTCATCGCATCATCA
(+) GATABOX S000039 1811 GATA
(+) CACTFTPPCA1 S000449 1813 YACT
(+) PREATPRODH S000450 1814 ACTCAT
(-) RYREPEATLEGUMINBOX S000100 1824 CATGCAY
(-) RYREPEATGMGY2 S000105 1824 CATGCAT
(-) RYREPEATBNNAPA S000264 1825 CATGCA
(+) BIHD1OS S000498 1829 TGTCA
(-) WRKY71OS S000447 1830 TGAC
(-) GTGANTG10 S000378 1831 GTGA
(+) CACTFTPPCA1 S000449 1832 YACT
(+) ANAERO3CONSENSUS S000479 1845 TCATCAC
(-) GTGANTG10 S000378 1848 GTGA
(-) EBOXBNNAPA S000144 1849 CANNTG
(-) MYCCONSENSUSAT S000407 1849 CANNTG
(-) MYCATERD1 S000413 1849 CATGTG
(+) EBOXBNNAPA S000144 1849 CANNTG
(+) MYCATRD22 S000174 1849 CACATG
(+) MYCCONSENSUSAT S000407 1849 CANNTG
1851 CATGTACAAATAAAATATTAAAAAAAAAAAAGAAAAGAAAAAGAGGAGGT
(-) CURECORECR S000493 1854 GTAC
(+) CURECORECR S000493 1854 GTAC
(-) TATABOX5 S000203 1858 TTATTT
(+) POLASIG1 S000080 1859 AATAAA
(+) LECPLEACS2 S000465 1861 TAAAATAT
(-) ROOTMOTIFTAPOX1 S000098 1864 ATATT
(+) ROOTMOTIFTAPOX1 S000098 1865 ATATT
(-) MARTBOX S000067 1870 TTWTWTTWTT
(-) MARTBOX S000067 1871 TTWTWTTWTT
(-) MARTBOX S000067 1872 TTWTWTTWTT
(+) DOFCOREZM S000265 1879 AAAG
(+) POLLEN1LELAT52 S000245 1881 AGAAA
(+) DOFCOREZM S000265 1884 AAAG
(+) POLLEN1LELAT52 S000245 1886 AGAAA
(+) GT1CONSENSUS S000198 1887 GRWAAW
(+) GT1GMSCAM4 S000453 1887 GAAAAA
(+) DOFCOREZM S000265 1890 AAAG
(-) NODCON2GM S000462 1891 CTCTT
(-) OSE2ROOTNODULE S000468 1891 CTCTT
(+) GTGANTG10 S000378 1899 GTGA
1901 GAAGAATGAAGGTAAGTATTTATGATTTATATATAGGTAATAGGATTGAT
(-) INRNTPSADB S000395 1903 YTCANTYY
(+) INTRONUPPER S000085 1909 MAGGTAAGT
(-) CACTFTPPCA1 S000449 1915 YACT
(+) ARR1AT S000454 1923 NGATT
(-) TATABOX2 S000109 1925 TATAAAT
(+) TATAPVTRNALEU S000340 1926 TTTATATA
(-) TATABOX4 S000111 1927 TATATAA
(+) GT1CONSENSUS S000198 1936 GRWAAW
(+) ARR1AT S000454 1943 NGATT
(-) CAATBOX1 S000028 1945 CAAT
(-) RAV1AAT S000314 1950 CAACA
1951 GTTGGGAGGTGGGAGCGNGAAGAAAAAGGAGTACTGGGGGGGTTTGGTAA
(-) BOXCPSAS1 S000226 1959 CTCCCAC
(+) POLLEN1LELAT52 S000245 1971 AGAAA
(+) GT1CONSENSUS S000198 1972 GRWAAW
(+) GT1GMSCAM4 S000453 1972 GAAAAA
(-) PYRIMIDINEBOXOSRAMY1A S000259 1974 CCTTTT
(+) DOFCOREZM S000265 1975 AAAG
(-) CACTFTPPCA1 S000449 1980 YACT
(-) CURECORECR S000493 1981 GTAC
(+) CURECORECR S000493 1981 GTAC
(+) CACTFTPPCA1 S000449 1982 YACT
(+) GT1CONSENSUS S000198 1996 GRWAAW
2001 ACAANATGGAGATCCAACTTTTGTGTTCAGAGGGACGTCACGAGAAGTTG
(+) AGMOTIFNTMYB2 S000444 2010 AGATCCAA
(-) DOFCOREZM S000265 2018 AAAG
(-) ACGTCBOX S000131 2034 GACGTC
(+) ACGTCBOX S000131 2034 GACGTC
(-) TGACGTVMAMY S000377 2035 TGACGT
(-) ACGTATERD1 S000415 2035 ACGT
(+) HEXMOTIFTAH3H4 S000053 2035 ACGTCA
(+) ACGTATERD1 S000415 2035 ACGT
(-) ASF1MOTIFCAMV S000024 2036 TGACG
(-) WRKY71OS S000447 2037 TGAC
(-) GTGANTG10 S000378 2038 GTGA
(+) RHERPATEXPA7 S000512 2038 KCACGW
2051 CCGGAGAAGTATGAACGGN
(-) CACTFTPPCA1 S000449 2058 YACT
(+) MYBCOREATCYCB1 S000502 2064 AACGG
Factor or Site Name Loc.(Str.) Signal Sequence SITE #
____________________________________________________________________________
POLLEN1LELAT52 1 (+) AGAAA S000245
GT1CONSENSUS 2 (+) GRWAAW S000198
GT1GMSCAM4 2 (+) GAAAAA S000453
DOFCOREZM 7 (+) AAAG S000265
CCAATBOX1 12 (+) CCAAT S000030
LEAFYATAG 12 (+) CCAATGT S000432
CAATBOX1 13 (+) CAAT S000028
EECCRCAH1 32 (-) GANTTNC S000494
GT1CONSENSUS 32 (+) GRWAAW S000198
ARR1AT 35 (-) NGATT S000454
CAATBOX1 38 (+) CAAT S000028
RAV1AAT 43 (+) CAACA S000314
PYRIMIDINEBOXOSRAMY1A 49 (-) CCTTTT S000259
DOFCOREZM 50 (+) AAAG S000265
EBOXBNNAPA 55 (-) CANNTG S000144
MYCCONSENSUSAT 55 (-) CANNTG S000407
EBOXBNNAPA 55 (+) CANNTG S000144
MYCCONSENSUSAT 55 (+) CANNTG S000407
GATABOX 76 (-) GATA S000039
ASF1MOTIFCAMV 81 (-) TGACG S000024
WRKY71OS 82 (-) TGAC S000447
GTGANTG10 83 (-) GTGA S000378
CACTFTPPCA1 84 (+) YACT S000449
NODCON2GM 120 (+) CTCTT S000462
OSE2ROOTNODULE 120 (+) CTCTT S000468
MYBPZM 128 (-) CCWACC S000179
EECCRCAH1 140 (-) GANTTNC S000494
INTRONLOWER 146 (-) TGCAGG S000086
CACTFTPPCA1 156 (-) YACT S000449
EECCRCAH1 157 (-) GANTTNC S000494
DOFCOREZM 171 (+) AAAG S000265
EBOXBNNAPA 175 (-) CANNTG S000144
MYCCONSENSUSAT 175 (-) CANNTG S000407
EBOXBNNAPA 175 (+) CANNTG S000144
MYCCONSENSUSAT 175 (+) CANNTG S000407
ARR1AT 182 (-) NGATT S000454
RAV1AAT 191 (-) CAACA S000314
EECCRCAH1 196 (+) GANTTNC S000494
DOFCOREZM 198 (-) AAAG S000265
SITEIIATCYTC 214 (-) TGGGCY S000474
CACTFTPPCA1 219 (-) YACT S000449
CAATBOX1 223 (-) CAAT S000028
CAATBOX1 228 (-) CAAT S000028
INRNTPSADB 231 (-) YTCANTYY S000395
CACTFTPPCA1 233 (-) YACT S000449
GTGANTG10 234 (+) GTGA S000378
INRNTPSADB 238 (-) YTCANTYY S000395
ARR1AT 238 (+) NGATT S000454
CAATBOX1 240 (-) CAAT S000028
RAV1AAT 254 (+) CAACA S000314
CAATBOX1 257 (+) CAAT S000028
ARR1AT 258 (-) NGATT S000454
HEXAMERATH4 261 (+) CCGTCG S000146
CGACGOSAMY3 262 (-) CGACG S000205
CGACGOSAMY3 265 (-) CGACG S000205
ARR1AT 274 (+) NGATT S000454
LTRE1HVBLT49 289 (+) CCGAAA S000250
GT1CONSENSUS 291 (+) GRWAAW S000198
GT1GMSCAM4 291 (+) GAAAAA S000453
DOFCOREZM 298 (+) AAAG S000265
-10PEHVPSBD 300 (-) TATTCT S000392
POLASIG3 302 (+) AATAAT S000088
ARR1AT 305 (-) NGATT S000454
CACTFTPPCA1 310 (-) YACT S000449
GTGANTG10 311 (+) GTGA S000378
EECCRCAH1 313 (+) GANTTNC S000494
GT1CONSENSUS 335 (-) GRWAAW S000198
BOXIINTPATPB 348 (-) ATAGAA S000296
GATABOX 351 (-) GATA S000039
MYBST1 351 (-) GGATA S000180
TATCCAOSAMY 351 (+) TATCCA S000403
MYBPZM 354 (+) CCWACC S000179
INTRONLOWER 359 (-) TGCAGG S000086
CACTFTPPCA1 382 (+) YACT S000449
GTGANTG10 387 (-) GTGA S000378
EBOXBNNAPA 390 (-) CANNTG S000144
MYCCONSENSUSAT 390 (-) CANNTG S000407
EBOXBNNAPA 390 (+) CANNTG S000144
MYCCONSENSUSAT 390 (+) CANNTG S000407
ARR1AT 394 (+) NGATT S000454
TATABOX2 396 (-) TATAAAT S000109
ACGTATERD1 402 (-) ACGT S000415
ACGTATERD1 402 (+) ACGT S000415
ROOTMOTIFTAPOX1 428 (-) ATATT S000098
ROOTMOTIFTAPOX1 429 (+) ATATT S000098
GATABOX 440 (+) GATA S000039
DOFCOREZM 452 (-) AAAG S000265
TAAAGSTKST1 452 (-) TAAAG S000387
-300CORE 458 (-) TGTAAAG S000001
DOFCOREZM 458 (-) AAAG S000265
TAAAGSTKST1 458 (-) TAAAG S000387
POLASIG3 467 (-) AATAAT S000088
CAATBOX1 470 (-) CAAT S000028
MYB2CONSENSUSAT 498 (-) YAACKG S000409
MYBCOREATCYCB1 498 (-) AACGG S000502
MYBCORE 498 (+) CNGTTR S000176
PYRIMIDINEBOXOSRAMY1A 515 (+) CCTTTT S000259
DOFCOREZM 516 (-) AAAG S000265
DOFCOREZM 527 (-) AAAG S000265
SURECOREATSULTR11 534 (-) GAGAC S000499
CACTFTPPCA1 548 (+) YACT S000449
DOFCOREZM 566 (-) AAAG S000265
GTGANTG10 569 (-) GTGA S000378
TBOXATGAPB 595 (-) ACTTTG S000383
DOFCOREZM 596 (+) AAAG S000265
CAATBOX1 602 (-) CAAT S000028
GTGANTG10 605 (+) GTGA S000378
CAATBOX1 610 (+) CAAT S000028
POLASIG2 611 (+) AATTAAA S000081
RAV1AAT 623 (-) CAACA S000314
CPBCSPOR 631 (-) TATTAG S000491
TBOXATGAPB 643 (+) ACTTTG S000383
DOFCOREZM 644 (-) AAAG S000265
DOFCOREZM 650 (+) AAAG S000265
CAATBOX1 661 (+) CAAT S000028
CACTFTPPCA1 682 (-) YACT S000449
GTGANTG10 693 (+) GTGA S000378
EECCRCAH1 706 (-) GANTTNC S000494
RYREPEATVFLEB4 756 (-) CATGCATG S000102
RYREPEATLEGUMINBOX 756 (+) CATGCAY S000100
RYREPEATVFLEB4 756 (+) CATGCATG S000102
RYREPEATGMGY2 756 (+) CATGCAT S000105
RYREPEATBNNAPA 756 (+) CATGCA S000264
RYREPEATLEGUMINBOX 757 (-) CATGCAY S000100
RYREPEATGMGY2 757 (-) CATGCAT S000105
RYREPEATBNNAPA 758 (-) CATGCA S000264
ARR1AT 762 (+) NGATT S000454
INRNTPSADB 766 (+) YTCANTYY S000395
GTGANTG10 767 (-) GTGA S000378
CACTFTPPCA1 768 (+) YACT S000449
DOFCOREZM 770 (-) AAAG S000265
GT1CONSENSUS 772 (-) GRWAAW S000198
DOFCOREZM 777 (-) AAAG S000265
TAAAGSTKST1 777 (-) TAAAG S000387
EBOXBNNAPA 797 (-) CANNTG S000144
MYCCONSENSUSAT 797 (-) CANNTG S000407
CAATBOX1 797 (+) CAAT S000028
EBOXBNNAPA 797 (+) CANNTG S000144
MYCCONSENSUSAT 797 (+) CANNTG S000407
CAATBOX1 799 (-) CAAT S000028
CACTFTPPCA1 807 (+) YACT S000449
CEREGLUBOX1PSLEGA 808 (-) TGTTAAAGT S000032
NTBBF1ARROLB 808 (+) ACTTTA S000273
DOFCOREZM 809 (-) AAAG S000265
TAAAGSTKST1 809 (-) TAAAG S000387
GATABOX 817 (-) GATA S000039
DOFCOREZM 824 (-) AAAG S000265
POLASIG3 830 (-) AATAAT S000088
TATABOX3 832 (+) TATTAAT S000110
WUSATAg 834 (+) TTAATGG S000433
CPBCSPOR 890 (+) TATTAG S000491
SORLIP2AT 895 (+) GGGCC S000483
GATABOX 914 (-) GATA S000039
CPBCSPOR 932 (+) TATTAG S000491
CACTFTPPCA1 941 (+) YACT S000449
NODCON2GM 953 (+) CTCTT S000462
OSE2ROOTNODULE 953 (+) CTCTT S000468
DOFCOREZM 955 (-) AAAG S000265
GATABOX 960 (+) GATA S000039
ACGTATERD1 963 (-) ACGT S000415
ACGTATERD1 963 (+) ACGT S000415
MYB1AT 970 (+) WAACCA S000408
CACTFTPPCA1 974 (+) YACT S000449
NODCON2GM 976 (+) CTCTT S000462
OSE2ROOTNODULE 976 (+) CTCTT S000468
DOFCOREZM 978 (-) AAAG S000265
CACTFTPPCA1 985 (+) YACT S000449
NODCON2GM 987 (+) CTCTT S000462
OSE2ROOTNODULE 987 (+) CTCTT S000468
DOFCOREZM 989 (-) AAAG S000265
DPBFCOREDCDC3 1001 (+) ACACNNG S000292
EBOXBNNAPA 1002 (-) CANNTG S000144
MYCCONSENSUSAT 1002 (-) CANNTG S000407
MYCATERD1 1002 (-) CATGTG S000413
EBOXBNNAPA 1002 (+) CANNTG S000144
MYCATRD22 1002 (+) CACATG S000174
MYCCONSENSUSAT 1002 (+) CANNTG S000407
GATABOX 1007 (+) GATA S000039
IBOX 1007 (+) GATAAG S000124
IBOXCORE 1007 (+) GATAA S000199
IBOXCORENT 1007 (+) GATAAGR S000424
CARGCW8GAT 1019 (-) CWWWWWWWWG S000431
CARGCW8GAT 1019 (+) CWWWWWWWWG S000431
SEF3MOTIFGM 1029 (+) AACCCA S000115
CCA1ATLHCB1 1050 (-) AAMAATCT S000149
ARR1AT 1050 (+) NGATT S000454
CAATBOX1 1052 (-) CAAT S000028
INRNTPSADB 1068 (-) YTCANTYY S000395
DOFCOREZM 1093 (-) AAAG S000265
TAAAGSTKST1 1093 (-) TAAAG S000387
GT1CONSENSUS 1101 (-) GRWAAW S000198
XYLAT 1108 (-) ACAAAGAA S000510
DOFCOREZM 1110 (-) AAAG S000265
BIHD1OS 1113 (+) TGTCA S000498
WRKY71OS 1114 (-) TGAC S000447
DOFCOREZM 1132 (-) AAAG S000265
IBOX 1139 (-) GATAAG S000124
IBOXCORE 1140 (-) GATAA S000199
GATABOX 1141 (-) GATA S000039
CCAATBOX1 1147 (+) CCAAT S000030
CAATBOX1 1148 (+) CAAT S000028
RAV1AAT 1168 (-) CAACA S000314
CACTFTPPCA1 1177 (-) YACT S000449
CACTFTPPCA1 1180 (-) YACT S000449
ARR1AT 1183 (-) NGATT S000454
GTGANTG10 1185 (-) GTGA S000378
ANAERO1CONSENSUS 1204 (+) AAACAAA S000477
SEF4MOTIFGM7S 1207 (-) RTTTTTR S000103
CAATBOX1 1212 (-) CAAT S000028
TATABOX2 1224 (+) TATAAAT S000109
POLLEN1LELAT52 1230 (-) AGAAA S000245
ARR1AT 1235 (+) NGATT S000454
EECCRCAH1 1236 (+) GANTTNC S000494
GT1CONSENSUS 1237 (-) GRWAAW S000198
NODCON1GM 1258 (-) AAAGAT S000461
OSE1ROOTNODULE 1258 (-) AAAGAT S000467
DOFCOREZM 1260 (-) AAAG S000265
CPBCSPOR 1271 (-) TATTAG S000491
ARR1AT 1299 (+) NGATT S000454
DOFCOREZM 1307 (-) AAAG S000265
CAATBOX1 1319 (-) CAAT S000028
SEF4MOTIFGM7S 1324 (-) RTTTTTR S000103
CAATBOX1 1329 (-) CAAT S000028
GATABOX 1332 (+) GATA S000039
GT1CONSENSUS 1332 (+) GRWAAW S000198
IBOXCORE 1332 (+) GATAA S000199
ARR1AT 1335 (-) NGATT S000454
ROOTMOTIFTAPOX1 1340 (-) ATATT S000098
ANAERO1CONSENSUS 1345 (+) AAACAAA S000477
-300CORE 1357 (+) TGTAAAG S000001
TAAAGSTKST1 1359 (+) TAAAG S000387
DOFCOREZM 1360 (+) AAAG S000265
BOXIINTPATPB 1368 (+) ATAGAA S000296
ARR1AT 1372 (-) NGATT S000454
CAATBOX1 1375 (+) CAAT S000028
SEF4MOTIFGM7S 1380 (-) RTTTTTR S000103
ARR1AT 1392 (+) NGATT S000454
GTGANTG10 1396 (-) GTGA S000378
CACTFTPPCA1 1397 (+) YACT S000449
CAATBOX1 1403 (+) CAAT S000028
ROOTMOTIFTAPOX1 1404 (-) ATATT S000098
ROOTMOTIFTAPOX1 1407 (+) ATATT S000098
CPBCSPOR 1408 (+) TATTAG S000491
GATABOX 1413 (+) GATA S000039
ARR1AT 1423 (+) NGATT S000454
POLLEN1LELAT52 1428 (+) AGAAA S000245
DOFCOREZM 1430 (+) AAAG S000265
-10PEHVPSBD 1432 (-) TATTCT S000392
POLASIG1 1439 (-) AATAAA S000080
CPBCSPOR 1441 (+) TATTAG S000491
CACTFTPPCA1 1445 (-) YACT S000449
POLASIG3 1455 (-) AATAAT S000088
TATABOX5 1456 (+) TTATTT S000203
ARR1AT 1462 (+) NGATT S000454
CACTFTPPCA1 1471 (-) YACT S000449
CACTFTPPCA1 1480 (-) YACT S000449
CPBCSPOR 1482 (+) TATTAG S000491
DOFCOREZM 1493 (+) AAAG S000265
NODCON2GM 1494 (-) CTCTT S000462
OSE2ROOTNODULE 1494 (-) CTCTT S000468
RAV1AAT 1505 (+) CAACA S000314
CACTFTPPCA1 1513 (+) YACT S000449
ROOTMOTIFTAPOX1 1519 (+) ATATT S000098
CPBCSPOR 1520 (+) TATTAG S000491
CAATBOX1 1534 (+) CAAT S000028
ARR1AT 1535 (-) NGATT S000454
RBCSCONSENSUS 1535 (+) AATCCAA S000127
RAV1AAT 1539 (+) CAACA S000314
DOFCOREZM 1550 (+) AAAG S000265
SEF4MOTIFGM7S 1556 (+) RTTTTTR S000103
WBBOXPCWRKY1 1559 (+) TTTGACY S000310
WBOXATNPR1 1560 (+) TTGAC S000390
WBOXHVISO1 1561 (+) TGACT S000442
WRKY71OS 1561 (+) TGAC S000447
WBOXNTERF3 1561 (+) TGACY S000457
-300ELEMENT 1563 (-) TGHAAARK S000122
DOFCOREZM 1564 (-) AAAG S000265
INRNTPSADB 1567 (+) YTCANTYY S000395
CAATBOX1 1569 (+) CAAT S000028
CAATBOX1 1575 (+) CAAT S000028
ARR1AT 1576 (-) NGATT S000454
POLLEN1LELAT52 1597 (-) AGAAA S000245
NTBBF1ARROLB 1605 (-) ACTTTA S000273
TAAAGSTKST1 1605 (+) TAAAG S000387
DOFCOREZM 1606 (+) AAAG S000265
POLASIG2 1616 (-) AATTAAA S000081
SITEIIATCYTC 1624 (+) TGGGCY S000474
SITEIIATCYTC 1631 (+) TGGGCY S000474
SORLIP2AT 1632 (+) GGGCC S000483
SORLIP2AT 1633 (-) GGGCC S000483
CPBCSPOR 1637 (-) TATTAG S000491
ROOTMOTIFTAPOX1 1639 (-) ATATT S000098
GTGANTG10 1648 (+) GTGA S000378
ARR1AT 1649 (+) NGATT S000454
CAATBOX1 1673 (+) CAAT S000028
GT1CONSENSUS 1680 (+) GRWAAW S000198
INRNTPSADB 1681 (-) YTCANTYY S000395
GT1CONSENSUS 1686 (+) GRWAAW S000198
SURE1STPAT21 1689 (+) AATAGAAAA S000186
BOXIINTPATPB 1690 (+) ATAGAA S000296
POLLEN1LELAT52 1692 (+) AGAAA S000245
GT1CONSENSUS 1693 (+) GRWAAW S000198
GT1GMSCAM4 1693 (+) GAAAAA S000453
DOFCOREZM 1698 (+) AAAG S000265
GT1CONSENSUS 1706 (+) GRWAAW S000198
GT1CONSENSUS 1717 (+) GRWAAW S000198
SURE1STPAT21 1722 (+) AATAGAAAA S000186
BOXIINTPATPB 1723 (+) ATAGAA S000296
POLLEN1LELAT52 1725 (+) AGAAA S000245
GT1CONSENSUS 1726 (+) GRWAAW S000198
GT1GMSCAM4 1726 (+) GAAAAA S000453
ANAERO1CONSENSUS 1729 (+) AAACAAA S000477
TATABOX5 1736 (-) TTATTT S000203
POLASIG3 1737 (+) AATAAT S000088
POLASIG1 1757 (+) AATAAA S000080
TAAAGSTKST1 1759 (+) TAAAG S000387
DOFCOREZM 1760 (+) AAAG S000265
CACTFTPPCA1 1774 (-) YACT S000449
POLLEN1LELAT52 1782 (+) AGAAA S000245
GT1CONSENSUS 1783 (+) GRWAAW S000198
CTRMCAMV35S 1789 (-) TCTCTCTCT S000460
POLLEN1LELAT52 1795 (+) AGAAA S000245
GATABOX 1811 (+) GATA S000039
CACTFTPPCA1 1813 (+) YACT S000449
PREATPRODH 1814 (+) ACTCAT S000450
RYREPEATLEGUMINBOX 1824 (-) CATGCAY S000100
RYREPEATGMGY2 1824 (-) CATGCAT S000105
RYREPEATBNNAPA 1825 (-) CATGCA S000264
BIHD1OS 1829 (+) TGTCA S000498
WRKY71OS 1830 (-) TGAC S000447
GTGANTG10 1831 (-) GTGA S000378
CACTFTPPCA1 1832 (+) YACT S000449
ANAERO3CONSENSUS 1845 (+) TCATCAC S000479
GTGANTG10 1848 (-) GTGA S000378
EBOXBNNAPA 1849 (-) CANNTG S000144
MYCCONSENSUSAT 1849 (-) CANNTG S000407
MYCATERD1 1849 (-) CATGTG S000413
EBOXBNNAPA 1849 (+) CANNTG S000144
MYCATRD22 1849 (+) CACATG S000174
MYCCONSENSUSAT 1849 (+) CANNTG S000407
CURECORECR 1854 (-) GTAC S000493
CURECORECR 1854 (+) GTAC S000493
TATABOX5 1858 (-) TTATTT S000203
POLASIG1 1859 (+) AATAAA S000080
LECPLEACS2 1861 (+) TAAAATAT S000465
ROOTMOTIFTAPOX1 1864 (-) ATATT S000098
ROOTMOTIFTAPOX1 1865 (+) ATATT S000098
MARTBOX 1870 (-) TTWTWTTWTT S000067
MARTBOX 1871 (-) TTWTWTTWTT S000067
MARTBOX 1872 (-) TTWTWTTWTT S000067
DOFCOREZM 1879 (+) AAAG S000265
POLLEN1LELAT52 1881 (+) AGAAA S000245
DOFCOREZM 1884 (+) AAAG S000265
POLLEN1LELAT52 1886 (+) AGAAA S000245
GT1CONSENSUS 1887 (+) GRWAAW S000198
GT1GMSCAM4 1887 (+) GAAAAA S000453
DOFCOREZM 1890 (+) AAAG S000265
NODCON2GM 1891 (-) CTCTT S000462
OSE2ROOTNODULE 1891 (-) CTCTT S000468
GTGANTG10 1899 (+) GTGA S000378
INRNTPSADB 1903 (-) YTCANTYY S000395
INTRONUPPER 1909 (+) MAGGTAAGT S000085
CACTFTPPCA1 1915 (-) YACT S000449
ARR1AT 1923 (+) NGATT S000454
TATABOX2 1925 (-) TATAAAT S000109
TATAPVTRNALEU 1926 (+) TTTATATA S000340
TATABOX4 1927 (-) TATATAA S000111
GT1CONSENSUS 1936 (+) GRWAAW S000198
ARR1AT 1943 (+) NGATT S000454
CAATBOX1 1945 (-) CAAT S000028
RAV1AAT 1950 (-) CAACA S000314
BOXCPSAS1 1959 (-) CTCCCAC S000226
POLLEN1LELAT52 1971 (+) AGAAA S000245
GT1CONSENSUS 1972 (+) GRWAAW S000198
GT1GMSCAM4 1972 (+) GAAAAA S000453
PYRIMIDINEBOXOSRAMY1A 1974 (-) CCTTTT S000259
DOFCOREZM 1975 (+) AAAG S000265
CACTFTPPCA1 1980 (-) YACT S000449
CURECORECR 1981 (-) GTAC S000493
CURECORECR 1981 (+) GTAC S000493
CACTFTPPCA1 1982 (+) YACT S000449
GT1CONSENSUS 1996 (+) GRWAAW S000198
AGMOTIFNTMYB2 2010 (+) AGATCCAA S000444
DOFCOREZM 2018 (-) AAAG S000265
ACGTCBOX 2034 (-) GACGTC S000131
ACGTCBOX 2034 (+) GACGTC S000131
TGACGTVMAMY 2035 (-) TGACGT S000377
ACGTATERD1 2035 (-) ACGT S000415
HEXMOTIFTAH3H4 2035 (+) ACGTCA S000053
ACGTATERD1 2035 (+) ACGT S000415
ASF1MOTIFCAMV 2036 (-) TGACG S000024
WRKY71OS 2037 (-) TGAC S000447
GTGANTG10 2038 (-) GTGA S000378
RHERPATEXPA7 2038 (+) KCACGW S000512
CACTFTPPCA1 2058 (-) YACT S000449
MYBCOREATCYCB1 2064 (+) AACGG S000502
//

## Sheet: Sheet2
Table S2 Primers used in this study
Primer name	Forward primer (5' to 3')	Reverse primer (5' to 3')	Assay
pV190-ClWRKY70	cccGTCAGGACTTTACTTAATGGATCCATGGATTGTTCCTGGCCTGA	CGACCTAGACCTATAACTGGATCC GGAGAGCAGATCTTGGGAGGC	VIGS
pV190-ClACO5	cccGTCAGGACTTTACTTAATGGATCCATGGAGATCCAACTTTTGTGTTCA	CGACCTAGACCTATAACTGGATCCGGAATAAAACTTCAACTTCTCCTCCA
BD- ClWRKY70	catatggccatggaggccgaattcATGGATTGTTCCTGGCCTGA	cggccgctgcaggtcgacggatccTCAAAACTGGAATTGTAAAACATCATC	Transcriptional activation assay
AD- ClWRKY70	cgctcatatggccatggaggccagtgaattc ATGGATTGTTCCTGGCCTGA	gattcatctgcagctcgagctcgatggatcc TCAAAACTGGAATTGTAAAACATCATC	Y1H
pCNF-ClACO5	agaaggcctactagtggatccATGGAGATCCAACTTTTGTGTTCAG	gcccttgctcaccatggtaccAGGAGGGTGGTTTTTAAACAGTTC	Subcelluar localization
pCNF-ClWRKY70	agaaggcctactagtggatccATGGATTGTTCCTGGCCTGA	gcccttgctcaccatggtaccAAACTGGAATTGTAAAACATCATC
pCAMBIA3301-ClACO5p	caacaaagggtaatatccggaGCTGCGAAGTTACAAAACCTATCTC	ttaccctcagatctaccatggGTTCATACTTCTCCGGCAACTTC	GUS
ClCAC	GAACTTGGCACCTGTCCTGT	GAACAGTGCAACAGCCTCAA	RT-qPCR
GAPDH	GGAGGAGGGAACAACAAGAGG	AGATGCCGTCAGTGCCGA
ClWRKY70	AGTTGCCAGAGTTGGGCGAGAG	CTGGACTTGCTTTGTGGCTTGG
ClACO5	CAGGCTATCCATCGCTTCGT	AAGGGTCTGTAAATGGGGGC
50726_0	cagtTTTCGCAGCATCTAACGAGCTCTTCGgataagaaaaaaagaccaatgtgttaagggtagatgaaaatcaat	cgatTTTCGCAGCATCTAACGAGCTCTTCGgttcatacttctccggcaacttctcg	Dual LUC assay
50726_1	cagtTTTCGCAGCATCTAACGAGCTCTTCGgaac	cagtTTTCGCAGCATCTAACGAGCTCTTCGcccg
50398_0	cagtCtcgaG	cgatTTTCGCAGCATCTAACGAGCTCTTCG	Y1H
50398_1	cagtTTTCGCAGCATCTAACGAGCTCTTCGgctgcgaagttacaaaacctatctcgtc	cgatGgtaccgttcatacttctccggcaacttctcg
